# Supplementary material for: The causal impact of saturated fatty acids on rheumatoid arthritis: a bidirectional Mendelian randomisation study
Source: Front Nutr. 2024 Feb 12;11:1337256. doi: 10.3389/fnut.2024.1337256 (PMC10895023; doi:10.3389/fnut.2024.1337256)
Supplement: Supplementary file 1 [file Table_1.XLS]

SNP	effect_allele.exposure	other_allele.exposure	effect_allele.outcome	other_allele.outcome	beta.exposure	beta.outcome	eaf.exposure	eaf.outcome	remove	palindromic	ambiguous	id.outcome	chr	pos	se.outcome	samplesize.outcome	pval.outcome	outcome	originalname.outcome	outcome.deprecated	mr_keep.outcome	data_source.outcome	proxy.outcome	target_snp.outcome	proxy_snp.outcome	target_a1.outcome	target_a2.outcome	proxy_a1.outcome	proxy_a2.outcome	pval.exposure	samplesize.exposure	pos.exposure	se.exposure	chr.exposure	id.exposure	exposure	mr_keep.exposure	pval_origin.exposure	data_source.exposure	action	mr_keep
rs1002687	A	G	A	G	0.0822227	-1.29266e-05	0.644748	0.643191	FALSE	FALSE	FALSE	ukb-d-M13_RHEUMA	1	62963737	0.000163551	361194	0.937003	Rheumatoid arthritis || id:ukb-d-M13_RHEUMA	Rheumatoid arthritis	Rheumatoid arthritis || ||	TRUE	igd	NA	NA	NA	NA	NA	NA	NA	1.39991e-84	NA	62963737	0.00427545	1	met-d-SFA	Saturated fatty acids || id:met-d-SFA	TRUE	reported	igd	2	TRUE
rs102275	C	T	C	T	-0.032731	-0.000200226	0.349755	0.351786	FALSE	FALSE	FALSE	ukb-d-M13_RHEUMA	11	61557803	0.000163894	361194	0.221828	Rheumatoid arthritis || id:ukb-d-M13_RHEUMA	Rheumatoid arthritis	Rheumatoid arthritis || ||	TRUE	igd	NA	NA	NA	NA	NA	NA	NA	7.8001e-15	NA	61557803	0.00427946	11	met-d-SFA	Saturated fatty acids || id:met-d-SFA	TRUE	reported	igd	2	TRUE
rs10455872	G	A	G	A	-0.135858	-3.3367e-05	0.078988	0.0807558	FALSE	FALSE	FALSE	ukb-d-M13_RHEUMA	6	161010118	0.000287304	361194	0.907543	Rheumatoid arthritis || id:ukb-d-M13_RHEUMA	Rheumatoid arthritis	Rheumatoid arthritis || ||	TRUE	igd	NA	NA	NA	NA	NA	NA	NA	5.30029e-73	NA	161010118	0.00758241	6	met-d-SFA	Saturated fatty acids || id:met-d-SFA	TRUE	reported	igd	2	TRUE
rs10504255	A	G	A	G	-0.028235	5.58949e-05	0.662987	0.662858	FALSE	FALSE	FALSE	ukb-d-M13_RHEUMA	8	59398461	0.000165668	361194	0.735822	Rheumatoid arthritis || id:ukb-d-M13_RHEUMA	Rheumatoid arthritis	Rheumatoid arthritis || ||	TRUE	igd	NA	NA	NA	NA	NA	NA	NA	1.2e-10	NA	59398461	0.00434191	8	met-d-SFA	Saturated fatty acids || id:met-d-SFA	TRUE	reported	igd	2	TRUE
rs10810374	C	A	C	A	0.0257936	-0.000134166	0.24862	0.247779	FALSE	FALSE	FALSE	ukb-d-M13_RHEUMA	9	15306292	0.000182132	361194	0.461341	Rheumatoid arthritis || id:ukb-d-M13_RHEUMA	Rheumatoid arthritis	Rheumatoid arthritis || ||	TRUE	igd	NA	NA	NA	NA	NA	NA	NA	3.89996e-08	NA	15306292	0.00476717	9	met-d-SFA	Saturated fatty acids || id:met-d-SFA	TRUE	reported	igd	2	TRUE
rs10884966	A	G	A	G	-0.0241254	5.19756e-05	0.345686	0.348544	FALSE	FALSE	FALSE	ukb-d-M13_RHEUMA	10	112185596	0.000164227	361194	0.751633	Rheumatoid arthritis || id:ukb-d-M13_RHEUMA	Rheumatoid arthritis	Rheumatoid arthritis || ||	TRUE	igd	NA	NA	NA	NA	NA	NA	NA	1.89998e-08	NA	112185596	0.00430359	10	met-d-SFA	Saturated fatty acids || id:met-d-SFA	TRUE	reported	igd	2	TRUE
rs11076175	G	A	G	A	-0.0395606	-3.32552e-05	0.178885	0.178425	FALSE	FALSE	FALSE	ukb-d-M13_RHEUMA	16	57006378	0.000204691	361194	0.870939	Rheumatoid arthritis || id:ukb-d-M13_RHEUMA	Rheumatoid arthritis	Rheumatoid arthritis || ||	TRUE	igd	NA	NA	NA	NA	NA	NA	NA	2.29985e-13	NA	57006378	0.00535883	16	met-d-SFA	Saturated fatty acids || id:met-d-SFA	TRUE	reported	igd	2	TRUE
rs1128249	T	G	T	G	-0.029496	1.31864e-05	0.392034	0.392747	FALSE	FALSE	FALSE	ukb-d-M13_RHEUMA	2	165528624	0.000160247	361194	0.934418	Rheumatoid arthritis || id:ukb-d-M13_RHEUMA	Rheumatoid arthritis	Rheumatoid arthritis || ||	TRUE	igd	NA	NA	NA	NA	NA	NA	NA	6.4998e-13	NA	165528624	0.00419136	2	met-d-SFA	Saturated fatty acids || id:met-d-SFA	TRUE	reported	igd	2	TRUE
rs11429307	G	GT	G	GT	-0.0335009	-0.000108054	0.808497	0.809252	FALSE	FALSE	FALSE	ukb-d-M13_RHEUMA	5	55857025	0.000201198	361194	0.591232	Rheumatoid arthritis || id:ukb-d-M13_RHEUMA	Rheumatoid arthritis	Rheumatoid arthritis || ||	TRUE	igd	NA	NA	NA	NA	NA	NA	NA	1.29999e-10	NA	55857025	0.00521537	5	met-d-SFA	Saturated fatty acids || id:met-d-SFA	TRUE	reported	igd	2	TRUE
rs11620783	T	C	T	C	0.0218835	-7.32762e-05	0.431555	0.431018	FALSE	FALSE	FALSE	ukb-d-M13_RHEUMA	14	24871530	0.000159036	361194	0.644978	Rheumatoid arthritis || id:ukb-d-M13_RHEUMA	Rheumatoid arthritis	Rheumatoid arthritis || ||	TRUE	igd	NA	NA	NA	NA	NA	NA	NA	3.59998e-08	NA	24871530	0.00415462	14	met-d-SFA	Saturated fatty acids || id:met-d-SFA	TRUE	reported	igd	2	TRUE
rs117488242	G	A	G	A	-0.0401499	-0.000337488	0.131681	0.132692	FALSE	FALSE	FALSE	ukb-d-M13_RHEUMA	10	5261832	0.000241634	361194	0.162508	Rheumatoid arthritis || id:ukb-d-M13_RHEUMA	Rheumatoid arthritis	Rheumatoid arthritis || ||	TRUE	igd	NA	NA	NA	NA	NA	NA	NA	1.5e-10	NA	5261832	0.00634095	10	met-d-SFA	Saturated fatty acids || id:met-d-SFA	TRUE	reported	igd	2	TRUE
rs117733303	G	A	G	A	-0.242563	-0.000773236	0.018513	0.0186119	FALSE	FALSE	FALSE	ukb-d-M13_RHEUMA	6	160922870	0.000578906	361194	0.181653	Rheumatoid arthritis || id:ukb-d-M13_RHEUMA	Rheumatoid arthritis	Rheumatoid arthritis || ||	TRUE	igd	NA	NA	NA	NA	NA	NA	NA	1.29987e-57	NA	160922870	0.0151692	6	met-d-SFA	Saturated fatty acids || id:met-d-SFA	TRUE	reported	igd	2	TRUE
rs11789603	T	C	T	C	0.0425819	7.6617e-05	0.108831	0.107597	FALSE	FALSE	FALSE	ukb-d-M13_RHEUMA	9	107647019	0.000253024	361194	0.762039	Rheumatoid arthritis || id:ukb-d-M13_RHEUMA	Rheumatoid arthritis	Rheumatoid arthritis || ||	TRUE	igd	NA	NA	NA	NA	NA	NA	NA	2.19989e-11	NA	107647019	0.00658623	9	met-d-SFA	Saturated fatty acids || id:met-d-SFA	TRUE	reported	igd	2	TRUE
rs11895352	T	C	T	C	-0.0260664	-0.000157124	0.475398	0.478427	FALSE	FALSE	FALSE	ukb-d-M13_RHEUMA	2	20367135	0.000156901	361194	0.316625	Rheumatoid arthritis || id:ukb-d-M13_RHEUMA	Rheumatoid arthritis	Rheumatoid arthritis || ||	TRUE	igd	NA	NA	NA	NA	NA	NA	NA	1.09999e-10	NA	20367135	0.0041059	2	met-d-SFA	Saturated fatty acids || id:met-d-SFA	TRUE	reported	igd	2	TRUE
rs12151108	A	G	A	G	-0.0588191	9.72404e-05	0.119663	0.118649	FALSE	FALSE	FALSE	ukb-d-M13_RHEUMA	19	11197261	0.000242068	361194	0.6879	Rheumatoid arthritis || id:ukb-d-M13_RHEUMA	Rheumatoid arthritis	Rheumatoid arthritis || ||	TRUE	igd	NA	NA	NA	NA	NA	NA	NA	5.40008e-21	NA	11197261	0.00630154	19	met-d-SFA	Saturated fatty acids || id:met-d-SFA	TRUE	reported	igd	2	TRUE
rs12263369	T	C	T	C	0.0252274	5.631e-05	0.591563	0.592919	FALSE	FALSE	FALSE	ukb-d-M13_RHEUMA	10	94823343	0.000159196	361194	0.723552	Rheumatoid arthritis || id:ukb-d-M13_RHEUMA	Rheumatoid arthritis	Rheumatoid arthritis || ||	TRUE	igd	NA	NA	NA	NA	NA	NA	NA	8.4004e-11	NA	94823343	0.0041658	10	met-d-SFA	Saturated fatty acids || id:met-d-SFA	TRUE	reported	igd	2	TRUE
rs1260326	C	T	C	T	-0.105845	-0.000183263	0.60401	0.606851	FALSE	FALSE	FALSE	ukb-d-M13_RHEUMA	2	27730940	0.000160082	361194	0.252288	Rheumatoid arthritis || id:ukb-d-M13_RHEUMA	Rheumatoid arthritis	Rheumatoid arthritis || ||	TRUE	igd	NA	NA	NA	NA	NA	NA	NA	8.4918e-143	NA	27730940	0.00418118	2	met-d-SFA	Saturated fatty acids || id:met-d-SFA	TRUE	reported	igd	2	TRUE
rs12740374	T	G	T	G	-0.0320708	2.30742e-05	0.221071	0.221809	FALSE	FALSE	FALSE	ukb-d-M13_RHEUMA	1	109817590	0.00018824	361194	0.902441	Rheumatoid arthritis || id:ukb-d-M13_RHEUMA	Rheumatoid arthritis	Rheumatoid arthritis || ||	TRUE	igd	NA	NA	NA	NA	NA	NA	NA	4.10015e-11	NA	109817590	0.00492429	1	met-d-SFA	Saturated fatty acids || id:met-d-SFA	TRUE	reported	igd	2	TRUE
rs13108218	G	A	G	A	-0.0274688	-0.000375326	0.615417	0.61824	FALSE	FALSE	FALSE	ukb-d-M13_RHEUMA	4	3443931	0.000162491	361194	0.0208987	Rheumatoid arthritis || id:ukb-d-M13_RHEUMA	Rheumatoid arthritis	Rheumatoid arthritis || ||	TRUE	igd	NA	NA	NA	NA	NA	NA	NA	2.09991e-11	NA	3443931	0.0042362	4	met-d-SFA	Saturated fatty acids || id:met-d-SFA	TRUE	reported	igd	2	TRUE
rs139315015	G	A	G	A	-0.082064	0.000285127	0.105288	0.105454	FALSE	FALSE	FALSE	ukb-d-M13_RHEUMA	8	19893297	0.000254849	361194	0.263223	Rheumatoid arthritis || id:ukb-d-M13_RHEUMA	Rheumatoid arthritis	Rheumatoid arthritis || ||	TRUE	igd	NA	NA	NA	NA	NA	NA	NA	3.69999e-36	NA	19893297	0.00665807	8	met-d-SFA	Saturated fatty acids || id:met-d-SFA	TRUE	reported	igd	2	TRUE
rs139974673	C	T	C	T	0.0937267	-0.00062242	0.025918	0.0249577	FALSE	FALSE	FALSE	ukb-d-M13_RHEUMA	15	44027885	0.000502726	361194	0.215683	Rheumatoid arthritis || id:ukb-d-M13_RHEUMA	Rheumatoid arthritis	Rheumatoid arthritis || ||	TRUE	igd	NA	NA	NA	NA	NA	NA	NA	1.39991e-13	NA	44027885	0.0128987	15	met-d-SFA	Saturated fatty acids || id:met-d-SFA	TRUE	reported	igd	2	TRUE
rs141469619	G	A	G	A	0.16013	0.000446258	0.01014	0.0101507	FALSE	FALSE	FALSE	ukb-d-M13_RHEUMA	11	116714293	0.000824526	361194	0.58835	Rheumatoid arthritis || id:ukb-d-M13_RHEUMA	Rheumatoid arthritis	Rheumatoid arthritis || ||	TRUE	igd	NA	NA	NA	NA	NA	NA	NA	2.29985e-15	NA	116714293	0.0216223	11	met-d-SFA	Saturated fatty acids || id:met-d-SFA	TRUE	reported	igd	2	TRUE
rs146203232	T	C	T	C	0.0498123	-0.000191982	0.074646	0.0747455	FALSE	FALSE	FALSE	ukb-d-M13_RHEUMA	6	160521885	0.000299348	361194	0.521306	Rheumatoid arthritis || id:ukb-d-M13_RHEUMA	Rheumatoid arthritis	Rheumatoid arthritis || ||	TRUE	igd	NA	NA	NA	NA	NA	NA	NA	4.10015e-11	NA	160521885	0.00782647	6	met-d-SFA	Saturated fatty acids || id:met-d-SFA	TRUE	reported	igd	2	TRUE
rs157592	C	A	C	A	0.0507778	-0.000332277	0.185267	0.186338	FALSE	FALSE	FALSE	ukb-d-M13_RHEUMA	19	45424514	0.000206033	361194	0.106804	Rheumatoid arthritis || id:ukb-d-M13_RHEUMA	Rheumatoid arthritis	Rheumatoid arthritis || ||	TRUE	igd	NA	NA	NA	NA	NA	NA	NA	8.10028e-22	NA	45424514	0.00539997	19	met-d-SFA	Saturated fatty acids || id:met-d-SFA	TRUE	reported	igd	2	TRUE
rs1883711	C	G	C	G	0.0800695	-0.000329002	0.031191	0.0310282	FALSE	TRUE	FALSE	ukb-d-M13_RHEUMA	20	39179822	0.000459955	361194	0.474429	Rheumatoid arthritis || id:ukb-d-M13_RHEUMA	Rheumatoid arthritis	Rheumatoid arthritis || ||	TRUE	igd	NA	NA	NA	NA	NA	NA	NA	4.90004e-12	NA	39179822	0.0120272	20	met-d-SFA	Saturated fatty acids || id:met-d-SFA	TRUE	reported	igd	2	TRUE
rs1890896	C	T	C	T	-0.0217743	-2.93734e-05	0.527475	0.530619	FALSE	FALSE	FALSE	ukb-d-M13_RHEUMA	10	93641757	0.000157129	361194	0.851709	Rheumatoid arthritis || id:ukb-d-M13_RHEUMA	Rheumatoid arthritis	Rheumatoid arthritis || ||	TRUE	igd	NA	NA	NA	NA	NA	NA	NA	4.39997e-08	NA	93641757	0.00410364	10	met-d-SFA	Saturated fatty acids || id:met-d-SFA	TRUE	reported	igd	2	TRUE
rs2000999	A	G	A	G	0.0287218	0.000167965	0.188593	0.187934	FALSE	FALSE	FALSE	ukb-d-M13_RHEUMA	16	72108093	0.000200041	361194	0.401105	Rheumatoid arthritis || id:ukb-d-M13_RHEUMA	Rheumatoid arthritis	Rheumatoid arthritis || ||	TRUE	igd	NA	NA	NA	NA	NA	NA	NA	2.39999e-08	NA	72108093	0.00522617	16	met-d-SFA	Saturated fatty acids || id:met-d-SFA	TRUE	reported	igd	2	TRUE
rs2126259	C	T	C	T	0.0581705	-0.00018887	0.899169	0.897872	FALSE	FALSE	FALSE	ukb-d-M13_RHEUMA	8	9185146	0.000258277	361194	0.464614	Rheumatoid arthritis || id:ukb-d-M13_RHEUMA	Rheumatoid arthritis	Rheumatoid arthritis || ||	TRUE	igd	NA	NA	NA	NA	NA	NA	NA	1.80011e-17	NA	9185146	0.00679587	8	met-d-SFA	Saturated fatty acids || id:met-d-SFA	TRUE	reported	igd	2	TRUE
rs2156552	T	A	T	A	0.0514191	-0.000113595	0.821829	0.821286	FALSE	TRUE	FALSE	ukb-d-M13_RHEUMA	18	47181668	0.000204278	361194	0.578156	Rheumatoid arthritis || id:ukb-d-M13_RHEUMA	Rheumatoid arthritis	Rheumatoid arthritis || ||	TRUE	igd	NA	NA	NA	NA	NA	NA	NA	4.40048e-21	NA	47181668	0.00533633	18	met-d-SFA	Saturated fatty acids || id:met-d-SFA	TRUE	reported	igd	2	TRUE
rs261290	C	T	C	T	-0.101359	-0.000394537	0.654653	0.653197	FALSE	FALSE	FALSE	ukb-d-M13_RHEUMA	15	58678720	0.000164589	361194	0.0165261	Rheumatoid arthritis || id:ukb-d-M13_RHEUMA	Rheumatoid arthritis	Rheumatoid arthritis || ||	TRUE	igd	NA	NA	NA	NA	NA	NA	NA	5.10505e-123	NA	58678720	0.00431238	15	met-d-SFA	Saturated fatty acids || id:met-d-SFA	TRUE	reported	igd	2	TRUE
rs2740488	C	A	C	A	-0.0369738	-0.000270167	0.265321	0.265486	FALSE	FALSE	FALSE	ukb-d-M13_RHEUMA	9	107661742	0.000177641	361194	0.128297	Rheumatoid arthritis || id:ukb-d-M13_RHEUMA	Rheumatoid arthritis	Rheumatoid arthritis || ||	TRUE	igd	NA	NA	NA	NA	NA	NA	NA	7.59976e-15	NA	107661742	0.0046467	9	met-d-SFA	Saturated fatty acids || id:met-d-SFA	TRUE	reported	igd	2	TRUE
rs28601761	G	C	G	C	-0.090598	-0.00014876	0.420119	0.419467	FALSE	TRUE	TRUE	ukb-d-M13_RHEUMA	8	126500031	0.000160533	361194	0.354102	Rheumatoid arthritis || id:ukb-d-M13_RHEUMA	Rheumatoid arthritis	Rheumatoid arthritis || ||	TRUE	igd	NA	NA	NA	NA	NA	NA	NA	4.29536e-105	NA	126500031	0.00419413	8	met-d-SFA	Saturated fatty acids || id:met-d-SFA	TRUE	reported	igd	2	FALSE
rs34120986	A	G	A	G	-0.0242497	-0.000134471	0.371626	0.370585	FALSE	FALSE	FALSE	ukb-d-M13_RHEUMA	8	11689763	0.000166237	361194	0.418566	Rheumatoid arthritis || id:ukb-d-M13_RHEUMA	Rheumatoid arthritis	Rheumatoid arthritis || ||	TRUE	igd	NA	NA	NA	NA	NA	NA	NA	3.50002e-08	NA	11689763	0.00434125	8	met-d-SFA	Saturated fatty acids || id:met-d-SFA	TRUE	reported	igd	2	TRUE
rs3812316	G	C	G	C	-0.0832736	0.000161246	0.129249	0.128961	FALSE	TRUE	FALSE	ukb-d-M13_RHEUMA	7	73020337	0.000233247	361194	0.489371	Rheumatoid arthritis || id:ukb-d-M13_RHEUMA	Rheumatoid arthritis	Rheumatoid arthritis || ||	TRUE	igd	NA	NA	NA	NA	NA	NA	NA	5.00035e-42	NA	73020337	0.00609467	7	met-d-SFA	Saturated fatty acids || id:met-d-SFA	TRUE	reported	igd	2	TRUE
rs4564803	T	G	T	G	-0.0492916	-9.88272e-05	0.228167	0.225531	FALSE	FALSE	FALSE	ukb-d-M13_RHEUMA	2	21205502	0.000187264	361194	0.597678	Rheumatoid arthritis || id:ukb-d-M13_RHEUMA	Rheumatoid arthritis	Rheumatoid arthritis || ||	TRUE	igd	NA	NA	NA	NA	NA	NA	NA	1.69981e-25	NA	21205502	0.00486505	2	met-d-SFA	Saturated fatty acids || id:met-d-SFA	TRUE	reported	igd	2	TRUE
rs4678438	C	A	C	A	0.0265901	-5.15008e-05	0.709386	0.709965	FALSE	FALSE	FALSE	ukb-d-M13_RHEUMA	3	136344920	0.000172415	361194	0.765167	Rheumatoid arthritis || id:ukb-d-M13_RHEUMA	Rheumatoid arthritis	Rheumatoid arthritis || ||	TRUE	igd	NA	NA	NA	NA	NA	NA	NA	2.99999e-10	NA	136344920	0.00451494	3	met-d-SFA	Saturated fatty acids || id:met-d-SFA	TRUE	reported	igd	2	TRUE
rs4704834	G	A	G	A	0.0382379	0.000123553	0.644056	0.646259	FALSE	FALSE	FALSE	ukb-d-M13_RHEUMA	5	156443066	0.000163762	361194	0.450571	Rheumatoid arthritis || id:ukb-d-M13_RHEUMA	Rheumatoid arthritis	Rheumatoid arthritis || ||	TRUE	igd	NA	NA	NA	NA	NA	NA	NA	4.90004e-20	NA	156443066	0.00426854	5	met-d-SFA	Saturated fatty acids || id:met-d-SFA	TRUE	reported	igd	2	TRUE
rs5112	G	C	G	C	0.0602076	7.663e-05	0.533736	0.532152	FALSE	TRUE	TRUE	ukb-d-M13_RHEUMA	19	45430280	0.00016787	361194	0.648042	Rheumatoid arthritis || id:ukb-d-M13_RHEUMA	Rheumatoid arthritis	Rheumatoid arthritis || ||	TRUE	igd	NA	NA	NA	NA	NA	NA	NA	4.19952e-44	NA	45430280	0.00440136	19	met-d-SFA	Saturated fatty acids || id:met-d-SFA	TRUE	reported	igd	2	FALSE
rs56322906	A	G	A	G	-0.0869586	0.000380584	0.035157	0.0342034	FALSE	FALSE	FALSE	ukb-d-M13_RHEUMA	19	11346155	0.000430764	361194	0.376962	Rheumatoid arthritis || id:ukb-d-M13_RHEUMA	Rheumatoid arthritis	Rheumatoid arthritis || ||	TRUE	igd	NA	NA	NA	NA	NA	NA	NA	1.39991e-14	NA	11346155	0.0111252	19	met-d-SFA	Saturated fatty acids || id:met-d-SFA	TRUE	reported	igd	2	TRUE
rs58542926	T	C	T	C	-0.116939	0.000123	0.074383	0.0754304	FALSE	FALSE	FALSE	ukb-d-M13_RHEUMA	19	19379549	0.00029664	361194	0.678403	Rheumatoid arthritis || id:ukb-d-M13_RHEUMA	Rheumatoid arthritis	Rheumatoid arthritis || ||	TRUE	igd	NA	NA	NA	NA	NA	NA	NA	3.69999e-52	NA	19379549	0.00780476	19	met-d-SFA	Saturated fatty acids || id:met-d-SFA	TRUE	reported	igd	2	TRUE
rs60960031	A	G	A	G	-0.0249701	4.50338e-05	0.40286	0.400191	FALSE	FALSE	FALSE	ukb-d-M13_RHEUMA	2	21530659	0.000160115	361194	0.778511	Rheumatoid arthritis || id:ukb-d-M13_RHEUMA	Rheumatoid arthritis	Rheumatoid arthritis || ||	TRUE	igd	NA	NA	NA	NA	NA	NA	NA	7.79992e-10	NA	21530659	0.00417732	2	met-d-SFA	Saturated fatty acids || id:met-d-SFA	TRUE	reported	igd	2	TRUE
rs632057	G	T	G	T	-0.0287854	0.000309702	0.627775	0.627861	FALSE	FALSE	FALSE	ukb-d-M13_RHEUMA	6	139834012	0.000161894	361194	0.0557494	Rheumatoid arthritis || id:ukb-d-M13_RHEUMA	Rheumatoid arthritis	Rheumatoid arthritis || ||	TRUE	igd	NA	NA	NA	NA	NA	NA	NA	7.19946e-11	NA	139834012	0.0042315	6	met-d-SFA	Saturated fatty acids || id:met-d-SFA	TRUE	reported	igd	2	TRUE
rs633695	G	A	G	A	0.0726336	0.000242897	0.292348	0.29187	FALSE	FALSE	FALSE	ukb-d-M13_RHEUMA	15	58725839	0.000173045	361194	0.160421	Rheumatoid arthritis || id:ukb-d-M13_RHEUMA	Rheumatoid arthritis	Rheumatoid arthritis || ||	TRUE	igd	NA	NA	NA	NA	NA	NA	NA	7.50067e-58	NA	58725839	0.00451479	15	met-d-SFA	Saturated fatty acids || id:met-d-SFA	TRUE	reported	igd	2	TRUE
rs6602911	T	C	T	C	0.0259862	-1.14928e-05	0.360079	0.356341	FALSE	FALSE	FALSE	ukb-d-M13_RHEUMA	13	114547372	0.000163339	361194	0.943906	Rheumatoid arthritis || id:ukb-d-M13_RHEUMA	Rheumatoid arthritis	Rheumatoid arthritis || ||	TRUE	igd	NA	NA	NA	NA	NA	NA	NA	1.89998e-09	NA	114547372	0.00426141	13	met-d-SFA	Saturated fatty acids || id:met-d-SFA	TRUE	reported	igd	2	TRUE
rs6847980	T	G	T	G	0.0262768	-0.000259167	0.376336	0.376931	FALSE	FALSE	FALSE	ukb-d-M13_RHEUMA	4	88180631	0.000161643	361194	0.108861	Rheumatoid arthritis || id:ukb-d-M13_RHEUMA	Rheumatoid arthritis	Rheumatoid arthritis || ||	TRUE	igd	NA	NA	NA	NA	NA	NA	NA	2.80001e-10	NA	88180631	0.00422146	4	met-d-SFA	Saturated fatty acids || id:met-d-SFA	TRUE	reported	igd	2	TRUE
rs7118569	G	C	G	C	-0.044704	-0.000394613	0.090219	0.0896676	FALSE	TRUE	FALSE	ukb-d-M13_RHEUMA	11	75526482	0.000273758	361194	0.149453	Rheumatoid arthritis || id:ukb-d-M13_RHEUMA	Rheumatoid arthritis	Rheumatoid arthritis || ||	TRUE	igd	NA	NA	NA	NA	NA	NA	NA	8.50002e-10	NA	75526482	0.00714359	11	met-d-SFA	Saturated fatty acids || id:met-d-SFA	TRUE	reported	igd	2	TRUE
rs739320	C	T	C	T	-0.0306084	-0.000321658	0.606665	0.603906	FALSE	FALSE	FALSE	ukb-d-M13_RHEUMA	19	49261368	0.000163691	361194	0.0494117	Rheumatoid arthritis || id:ukb-d-M13_RHEUMA	Rheumatoid arthritis	Rheumatoid arthritis || ||	TRUE	igd	NA	NA	NA	NA	NA	NA	NA	2.70023e-12	NA	49261368	0.00428547	19	met-d-SFA	Saturated fatty acids || id:met-d-SFA	TRUE	reported	igd	2	TRUE
rs7551124	T	C	T	C	0.037708	-0.00020831	0.875389	0.874729	FALSE	FALSE	FALSE	ukb-d-M13_RHEUMA	1	23785760	0.000236156	361194	0.377729	Rheumatoid arthritis || id:ukb-d-M13_RHEUMA	Rheumatoid arthritis	Rheumatoid arthritis || ||	TRUE	igd	NA	NA	NA	NA	NA	NA	NA	6.1e-10	NA	23785760	0.00617819	1	met-d-SFA	Saturated fatty acids || id:met-d-SFA	TRUE	reported	igd	2	TRUE
rs77960347	G	A	G	A	0.200754	0.000931697	0.013239	0.0135191	FALSE	FALSE	FALSE	ukb-d-M13_RHEUMA	18	47109955	0.000676802	361194	0.168632	Rheumatoid arthritis || id:ukb-d-M13_RHEUMA	Rheumatoid arthritis	Rheumatoid arthritis || ||	TRUE	igd	NA	NA	NA	NA	NA	NA	NA	1.10002e-30	NA	47109955	0.017878	18	met-d-SFA	Saturated fatty acids || id:met-d-SFA	TRUE	reported	igd	2	TRUE
rs7979473	G	A	G	A	-0.0290957	-1.33751e-05	0.612971	0.616092	FALSE	FALSE	FALSE	ukb-d-M13_RHEUMA	12	121420260	0.000162251	361194	0.934301	Rheumatoid arthritis || id:ukb-d-M13_RHEUMA	Rheumatoid arthritis	Rheumatoid arthritis || ||	TRUE	igd	NA	NA	NA	NA	NA	NA	NA	1.20005e-11	NA	121420260	0.00423757	12	met-d-SFA	Saturated fatty acids || id:met-d-SFA	TRUE	reported	igd	2	TRUE
rs918106	T	C	T	C	0.0267869	9.95026e-05	0.523252	0.522471	FALSE	FALSE	FALSE	ukb-d-M13_RHEUMA	12	109904318	0.00015636	361194	0.524537	Rheumatoid arthritis || id:ukb-d-M13_RHEUMA	Rheumatoid arthritis	Rheumatoid arthritis || ||	TRUE	igd	NA	NA	NA	NA	NA	NA	NA	5.10035e-12	NA	109904318	0.00409256	12	met-d-SFA	Saturated fatty acids || id:met-d-SFA	TRUE	reported	igd	2	TRUE
rs964184	C	G	C	G	-0.144632	-0.000352589	0.867229	0.867818	FALSE	TRUE	FALSE	ukb-d-M13_RHEUMA	11	116648917	0.0002309	361194	0.126757	Rheumatoid arthritis || id:ukb-d-M13_RHEUMA	Rheumatoid arthritis	Rheumatoid arthritis || ||	TRUE	igd	NA	NA	NA	NA	NA	NA	NA	1.30017e-130	NA	116648917	0.0060311	11	met-d-SFA	Saturated fatty acids || id:met-d-SFA	TRUE	reported	igd	2	TRUE
