# Supplementary material for: The causal impact of saturated fatty acids on rheumatoid arthritis: a bidirectional Mendelian randomisation study
Source: Front Nutr. 2024 Feb 12;11:1337256. doi: 10.3389/fnut.2024.1337256 (PMC10895023; doi:10.3389/fnut.2024.1337256)
Supplement: Supplementary file 2 [file Table_2.XLS]

SNP	effect_allele.exposure	other_allele.exposure	effect_allele.outcome	other_allele.outcome	beta.exposure	beta.outcome	eaf.exposure	eaf.outcome	remove	palindromic	ambiguous	id.outcome	chr	pos	se.outcome	samplesize.outcome	pval.outcome	outcome	originalname.outcome	outcome.deprecated	mr_keep.outcome	data_source.outcome	proxy.outcome	target_snp.outcome	proxy_snp.outcome	target_a1.outcome	target_a2.outcome	proxy_a1.outcome	proxy_a2.outcome	pos.exposure	se.exposure	chr.exposure	pval.exposure	samplesize.exposure	id.exposure	exposure	mr_keep.exposure	pval_origin.exposure	data_source.exposure	action	mr_keep
rs189070938	A	T	A	T	0.00377716	-0.00922088	0.0178799	0.018977	FALSE	TRUE	FALSE	met-d-SFA	1	85719434	0.0152529	NA	0.630001	Saturated fatty acids || id:met-d-SFA	Saturated fatty acids	Saturated fatty acids || ||	TRUE	igd	NA	NA	NA	NA	NA	NA	NA	85719434	0.000601963	1	3.50598e-10	361194	ukb-d-M13_RHEUMA	Rheumatoid arthritis || id:ukb-d-M13_RHEUMA	TRUE	reported	igd	2	TRUE
rs35139284	T	C	T	C	0.0039292	0.0125929	0.320002	0.316814	FALSE	FALSE	FALSE	met-d-SFA	6	32561370	0.00441883	NA	0.000870001	Saturated fatty acids || id:met-d-SFA	Saturated fatty acids	Saturated fatty acids || ||	TRUE	igd	NA	NA	NA	NA	NA	NA	NA	32561370	0.000168147	6	1.12202e-120	361194	ukb-d-M13_RHEUMA	Rheumatoid arthritis || id:ukb-d-M13_RHEUMA	TRUE	reported	igd	2	TRUE
rs35511257	C	G	C	G	0.00499194	0.00636134	0.0951488	0.092613	FALSE	TRUE	FALSE	met-d-SFA	6	32545392	0.00754976	NA	0.21	Saturated fatty acids || id:met-d-SFA	Saturated fatty acids	Saturated fatty acids || ||	TRUE	igd	NA	NA	NA	NA	NA	NA	NA	32545392	0.00028544	6	1.86853e-68	361194	ukb-d-M13_RHEUMA	Rheumatoid arthritis || id:ukb-d-M13_RHEUMA	TRUE	reported	igd	2	TRUE
rs41268848	A	G	A	G	0.00163975	-0.00765036	0.0808573	0.07968	FALSE	FALSE	FALSE	met-d-SFA	6	30913910	0.00756989	NA	0.58	Saturated fatty acids || id:met-d-SFA	Saturated fatty acids	Saturated fatty acids || ||	TRUE	igd	NA	NA	NA	NA	NA	NA	NA	30913910	0.000288221	6	1.27723e-08	361194	ukb-d-M13_RHEUMA	Rheumatoid arthritis || id:ukb-d-M13_RHEUMA	TRUE	reported	igd	2	TRUE
rs41268848	A	G	A	C	0.00163975	0.00709124	0.0808573	0.051856	TRUE	FALSE	FALSE	met-d-SFA	6	30913910	0.00919283	NA	0.66	Saturated fatty acids || id:met-d-SFA	Saturated fatty acids	Saturated fatty acids || ||	TRUE	igd	NA	NA	NA	NA	NA	NA	NA	30913910	0.000288221	6	1.27723e-08	361194	ukb-d-M13_RHEUMA	Rheumatoid arthritis || id:ukb-d-M13_RHEUMA	TRUE	reported	igd	2	FALSE
rs41270903	G	A	G	A	0.00218832	0.00509138	0.192874	0.194722	FALSE	FALSE	FALSE	met-d-SFA	6	32629497	0.0055034	NA	0.33	Saturated fatty acids || id:met-d-SFA	Saturated fatty acids	Saturated fatty acids || ||	TRUE	igd	NA	NA	NA	NA	NA	NA	NA	32629497	0.000212057	6	5.79963e-25	361194	ukb-d-M13_RHEUMA	Rheumatoid arthritis || id:ukb-d-M13_RHEUMA	TRUE	reported	igd	2	TRUE
rs6679677	A	C	A	C	0.00179074	-0.0150652	0.102468	0.100788	FALSE	FALSE	FALSE	met-d-SFA	1	114303808	0.00680206	NA	0.0649995	Saturated fatty acids || id:met-d-SFA	Saturated fatty acids	Saturated fatty acids || ||	TRUE	igd	NA	NA	NA	NA	NA	NA	NA	114303808	0.000257704	1	3.68978e-12	361194	ukb-d-M13_RHEUMA	Rheumatoid arthritis || id:ukb-d-M13_RHEUMA	TRUE	reported	igd	2	TRUE
